# Supplementary material for: Sri Lankan School Student and Teacher Perspectives of Adolescent Mental Health and Its Determinants: A Qualitative Exploration
Source: Healthcare (Basel). 2026 Jan 26;14(3):311. doi: 10.3390/healthcare14030311 (PMC12896570; doi:10.3390/healthcare14030311)
Supplement: Supplementary file 1 [file healthcare-14-00311-s001.zip]

Archive with 1 entries (1 files):
- healthcare-3925689-supplementary.pdf
